# Supplementary material for: When Public Health Research Meets Social Media: Knowledge Mapping From 2000 to 2018
Source: J Med Internet Res. 2020 Aug 13;22(8):e17582. doi: 10.2196/17582 (PMC7453331; doi:10.2196/17582)
Supplement: Multimedia Appendix 3 [file jmir_v22i8e17582_app3.xlsx]

## Sheet: representative articles
Topic	Research themes	Keywords under each theme (the top 15 words )	Domain	Title	Abstract	Keywords	Author	Journal	Year	Source	Probability	Probability ranking
1	mHealth and Weight Management	App, weight, loss, selfmonitor, usabl, mhealth, adher, exercise, download, dietary, bmi, fit, android, coach, mainten	obesity	Using Mhealth Technology To Enhance Self Monitoring For Weight Loss A Randomized Trial	background: self-monitoring for weight loss has traditionally been performed with paper diaries. technologic advances could reduce the burden of self-monitoring and provide feedback to enhance adherence. purpose: to determine if self-monitoring diet using a pda only or the pda with daily tailored feedback ( pda + feedback [fb]), was superior to using a paper diary on weight loss and maintenance. …	NA	Burke, LE; Styn, MA; Sereika, SM; Conroy, MB; Ye, L; Glanz, K; Sevick, MA; Ewing, LJ	American Journal Of Preventive Medicine	2012	both	0.988032	2
2	mHealth and Diabetes Management	diabet, selfmanag, glucos, usabl, mhealth, adolesc, hbac, tdm, young, selfcar, older, glycem, insulin, selfefficaci, cardiovascular	diabetes	Quantifying Usability An Evaluation Of A Diabetes Mhealth System On Effectiveness Efficiency And Satisfaction Metrics With Associated User Characteristics	objective mobile health (mhealth) systems are becoming more common for chronic disease management, but usability studies are still needed on patients' perspectives and mhealth interaction performance. this deficiency is addressed by our quantitative usability study of a mhealth diabetes system evaluating patients' task performance, satisfaction, and the relationship of these measures to user char…	diabetes; mobile health; self-management; usability evaluation; user-centered design	Georgsson, M; Staggers, N	Journal Of The American Medical Informatics Association	2016	both	0.980515	3
3	mHealth and Medical Decisions	decis, mhealth, intent, peer, consum, screen, trust, cell, doctor, choic, privaci, navig, leader, read, worker	hiv	Helping Patients Help Themselves Supporting The Healthcare Journey	patients often feel lost when navigating the health care system, and poor care coordinationleads to negative patient outcomes, consumes resources and makes diseases more difficult to treat. patients and citizens have become eager to take health care decision making into their own hands. to this end, solutions have been proposed which assist patients by providing them with more information and ena…	Patient navigation; Patient journey; Ehealth; Mhealth	Ellen, ME; Shach, R; Balicer, RD	Patient Education And Counseling	2018	wos	0.969946	7
4	mHealth and HIV	adher, mhealth, hiv, literaci, sms, art, portal, selfmanag, plwh, retent, digit, rcts, beta, viral, nurs	hiv	Mobile Text Messaging To Improve Medication Adherence And Viral Load In A Vulnerable Canadian Population Living With Human Immunodeficiency Virus A Repeated Measures Study	background: combination antiretroviral therapy (cart) as treatment for human immunodeficiency virus (hiv) infection is effective and available, but poor medication adherence limits benefits, particularly in vulnerable populations. in a kenyan randomized controlled trial, a weekly text-messaging intervention (weltel) improved cart adherence and hiv viral load (vl). despite growing evidence for sho…	mHealth; HIV; medication adherence; vulnerable; female; viral load; mobile phone; engagement	King, E; Kinvig, K; Steif, J; Qiu, AQ; Maan, EJ; Albert, AYK; Pick, N; Alimenti, A; Kestler, MH; Money, DM; Lester, RT; Murray, MCM	Journal Of Medical Internet Research	2017	both	0.987244	1
5	Men and HIV	hiv, men, sexual, msm, partner, prep, aor, gay, condom, drug, young, sti, ymsm, websit, latino	hiv	Knowledge Attitudes And Beliefs Regarding Post Exposure Prophylaxis Among South African Men Who Have Sex With Men	the soweto men's study (2008), demonstrated an overall hiv prevalence rate of 13.2 %, with 10.1 % among straight-identified men-who-have-sex-with-men (msm), 6.4 % among bisexual-identified msm and 33.9 % among gay-identified msm. behavioral interventions are imperative, but insufficient to prevent new hiv infections. biomedical prevention of hiv offers a variety of combination prevention tools, i…	Post-exposure prophylaxis; Gay men; MSM; HIV prevention; South Africa	Hugo, JM; Stall, RD; Rebe, K; Egan, JE; Jobson, G; De Swardt, G; Struthers, H; McIntyre, JA	Aids And Behavior	2016	both	0.989491	1
6	Alcohol Drinking and Social Media	alcohol, drink, young, consumpt, student, facebook, post, colleg, alcoholrel, sns, exposur, norm, adolesc, market, peer	alcohol	Off Your Face Book Alcohol In Online Social Identity Construction And Its Relation To Problem Drinking In University Students	introduction and aims. alcohol is a key component of identity exploration for many young people, yet few studies have investigated identity construction in relation to problematic drinking. increases in youth alcohol consumption have coincided with expanding use of communications technologies, particularly social networking sites (sns), which have altered traditional conditions of identity constr…	alcohol; university student; social networking site; Internet; Facebook	Ridout, B; Campbell, A; Ellis, L	Drug And Alcohol Review	2012	wos	0.990519	1
7	Substance Use and Cessation	smoke, cessat, smoker, drug, tobacco, quit, marijuana, cigarett, ema, abstin, substanc, addict, ecolog, alcohol, momentari	hiv	Reaching Spanish Speaking Smokers Online A 10 Year Worldwide Research Program	objective. to describe a 10-year proof-of-concept smoking cessation research program evaluating the reach of online health interventions throughout the americas. methods. recruitment occurred from 2002-2011, primarily using google.com adwords. over 6 million smokers from the americas entered keywords related to smoking cessation; 57 882 smokers (15 912 english speakers and 41 970 spanish speakers…	Internet; smoking cessation; outcome assessment (health care); healthcare disparities; Latin America	Munoz, RF; Chen, K; Bunge, EL; Bravin, JI; Shaughnessy, EA; Perez-Stable, EJ	Revista Panamericana De Salud Publica-Pan American Journal Of Public Health	2014	both	0.984427	3
8	Mental Health and Substance Use	symptom, mental, substanc, pain, disord, veteran, drug, cope, distress, adolesc, tan, fatigu, abus, stress, pro	alcohol	Expanding The Reach Of Alcohol And Other Drug Services Prevalence And Correlates Of Us Adult Engagement With Online Technology To Address Substance Problems	online technologies are well integrated into the day-to-day lives of individuals with alcohol and other drug (i.e., substance use) problems. interventions that leverage online technologies have been shown to enhance outcomes for these individuals. to date, however, little is known about how those with substance use problems naturally engage with such platforms. in addition, the scientific literat…	Recovery; Technology; mHealth; Social network sites; Smartphone applications	Bergman, BG; Greene, MC; Hoeppner, BB; Keny, JF	Addictive Behaviors	2018	both	0.952357	5
9	Mental Health - Depression and Digital Technologies	depress, pain, digit, anxieti, adolesc, symptom, suicid, cancer, disord, older, memori, genet, injuri, dengu, young	alcohol	Randomized Controlled Pilot Trial Of Supportive Text Messages For Patients With Depression	background: depression is projected to be the primary cause of disability worldwide by 2030. in a recent survey, the most commonly cited unmet need among 42.4% of depressed albertans was the lack of sufficient, accessible, and affordable counselling. our aim was to test the efficacy of a supportive text messaging mobile health intervention in improving treatment outcomes in depressed patients. me…	Depression; Mobile health; mHealth; eHealth; Supportive text messages; Randomised controlled trial	Agyapong, VIO; Juhas, M; Ohinmaa, A; Omeje, J; Mrklas, K; Suen, VYM; Dursun, SM; Greenshaw, AJ	Bmc Psychiatry	2017	wos	0.973979	4
10	Women Cancer	cancer, breast, screen, women, vaccin, hpv, campaign, prostat, colorect, cervic, lung, imag, news, cancerrel, papillomavirus	cancer	The Public S Response To The U S Preventive Services Task Force S 2009 Recommendations On Mammography Screening	background:on november 16, 2009, the u.s. preventive services task force (uspstf) released new breast cancer screening recommendations, resulting in considerable controversy.;purpose:the purpose of this investigation was to assess the volume and framing of the public discourse around the mammography recommendations and determine if women were knowledgeable about the new recommendations.;methods:t…	NA	Squiers,Linda B	American Journal Of Preventive Medicine	2011	PubMed	0.985848	1
11	Pregnancy	women, pregnanc, pregnant, mother, gestat, gdm, matern, worker, chws, child, contracept, hcv, mhealth, postpartum, antenat	hiv	Prenacel A Mhealth Messaging System To Complement Antenatal Care A Cluster Randomized Trial	background: the aim of this study was to determine whether prenacel (a bi-directional, mobile-phone based, short text message service (sms)) increases the coverage of recommended antenatal care (anc) practices. methods: a parallel, cluster-randomized trial in which 20 public primary health care units (phcus) were randomly allocated to the intervention (10 phcus) or control (10 phcus) group. the s…	Antenatal; mHealth; Pregnancy; Syphilis; Adherence; Text messaging	Oliveira-Ciabati, L; Vieira, CS; Franzon, ACA; Alves, D; Zaratini, FS; Braga, GC; Sanchez, JAC; Bonifacio, LP; Andrade, MS; Fernandes, M; Quintana, SM; Fabio, SV; Pileggi, VN; Vieira, EM; Souza, JP	Reproductive Health	2017	wos	0.963999	6
12	Reproductive Cancers	cancer, ovarian, prostat, gene, polymorph, cultur, genotyp, postop, cohort, predict, nutrit, genet, pon, brca, surgic	cancer	Mobile Application Based Seoul National University Prostate Cancer Risk Calculator Development Validation And Comparative Analysis With Two Western Risk Calculators In Korean Men	objectives:we developed a mobile application-based seoul national university prostate cancer risk calculator (snupc-rc) that predicts the probability of prostate cancer (pc) at the initial prostate biopsy in a korean cohort. additionally, the application was validated and subjected to head-to-head comparisons with internet-based western risk calculators in a validation cohort. here, we describe i…	NA	Jeong,Chang Wook	Plos One	2014	PubMed	0.935249	19
13	Cancer Survivor Care	cancer, survivor, emot, breast, psychosoci, oncolog, young, modul, wellb, survivorship, aya, selfmanag, qol, depress, consult	cancer	The Role Of Social Media Use In Improving Cancer Survivors Emotional Well Being A Moderated Mediation Study	in the usa, levels of emotional well-being among cancer survivors remain low. social media is recognized as important to improve their emotional well-being. however, little is known about social mechanisms that underlie the impact of health-related social media in cancer care. this study proposed a moderated mediation model to signify a pathway linking social media use to emotional well-being. fo…	Health-related social media use; Patient activation; Emotion management; Emotional well-being; Cancer care	Jiang, SH	Journal Of Cancer Survivorship	2017	wos	0.985029	2
14	Caregiving on Social Media	facebook, post, caregiv, page, blog, comment, emot, crc, virtual, channel, twitter, friend, profil, chat, fit	cancer	Neuro Oncology Family Caregivers View On Keeping Track Of Care Issues Using Ehealth Systems It S A Question Of Time	primary brain tumors (pbts) are rare but have a great impact on both patient and family caregiver wellbeing. supporting caregivers can help them to continue their caregiving activities to maintain the patients' best possible level of quality of life. efforts to improve pbt caregiver wellbeing should take into account country- or culture-specific differences in care issues and supportive care need…	Family caregiver; Brain tumor; Neurooncology; Supportive care; eHealth	Boele, FW; van Uden-Kraan, CF; Hilverda, K; Weimer, J; Donovan, HS; Drappatz, J; Lieberman, FS; Verdonck-de Leeuw, I; Sherwood, PR	Journal Of Neuro-Oncology	2017	wos	0.980515	1
15	Vaccination and Immunization	vaccin, influenza, predict, coverag, season, event, news, queri, flu, immun, volum, forecast, surveil, websit, outbreak	influenza	Managing Public Health Data Mobile Applications And Mass Vaccination Campaigns	in response to data collection challenges during mass immunization events, denver public health developed a mobile application to support efficient public health immunization and prophylaxis activities. the handheld automated notification for drugs and immunizations (handi) system has been used since 2012 to capture influenza vaccination data during denver health's annual employee influenza campa…	mobile health; mHealth; mass vaccination; data collection methods; public health	McClung, MW; Gumm, SA; Bisek, ME; Miller, AL; Knepper, BC; Davidson, AJ	Journal Of The American Medical Informatics Association	2018	both	0.974823	16
16	Infectious Disease, Health Campaigns and Stigma	ebola, hivaid, campaign, epidem, stigma, outbreak, audienc, africa, outreach, facil, news, post, neighbourhood, stori, ibd	ebola	The Content Of Social Media S Shared Images About Ebola A Retrospective Study	objective: social media have strongly influenced awareness and perceptions of public health emergencies, but a considerable amount of social media content is now carried through images, rather than just text. this study's objective is to explore how image-sharing platforms are used for information dissemination in public health emergencies. study design: retrospective review of images posted on t…	Ebola; Social media; Public opinion; Public health; Communication	Seltzer, EK; Jean, NS; Kramer-Golinkoff, E; Asch, DA; Merchant, RM	Public Health	2015	both	0.984734	2
17	Food and Asthma	food, asthma, nutrit, game, children, intak, consumpt, dietari, exposur, veget, infant, eat, weight, beverag, feed	asthma	Long Term Outcomes Of Internet Based Self Management Support In Adults With Asthma Randomized Controlled Trial	background: long-term asthma management falls short of the goals set by international guidelines. the internet is proposed as an attractive medium to support guided self-management in asthma. recently, in a multicenter, pragmatic randomized controlled parallel trial with a follow-up period of 1 year, patients were allocated internet-based self-management (ibsm) support (internet group [ig]) or us…	asthma; quality of life; self-management; long-term; eHealth; Internet; telemedicine	van Gaalen, JL; Beerthuizen, T; van der Meer, V; van Reisen, P; Redelijkheid, GW; Snoeck-Stroband, JB; Sont, JK	Journal Of Medical Internet Research	2013	both	0.89459	25
18	Health Education - Family and Oral/Dental Health	parent, websit, children, oral, dental, child, readabl, read, grade, instrument, discern, childhood, rank, pediatr, page	oral	Parents Online Discussions About Children S Dental Caries A Critical Content Analysis	objectives: through an analysis of postings to an online parenting forum, we aimed to explore the many ways in which parents orient to (i.e., take up, challenge, re-articulate) information about child dental health in the context of their online interactions. our analysis is anchored in nettleton's theoretical work on dental authority and power, which we apply in a digital context. methods: we ex…	Dentistry; parents; public health; social media; sociology	Milne, A; Weijs, CA; Haines-Saah, RJ; McLaren, L	Canadian Journal Of Public Health-Revue Canadienne De Sante Publique	2017	wos	0.885831	32
19	Health Education - School and Students	student, nurs, physician, mhealth, skin, school, melanoma, sun, cluster, emr, hypertens, rural, india, ncds, cvd	alcohol	Integrating Mhealth Mobile Applications To Reduce High Risk Drinking Among Underage Students	objective: college students embrace mobile cell phones (mcps) as a primary communication and entertainment device. the aim of this study was to investigate college students' perceptions toward using mhealth technology to deliver interventions to prevent high-risk drinking and associated consequences. design/setting: four focus group interviews were conducted during the spring and fall of 2011 at …	alcohol; college students; mHealth; mobile technology; prevention	Kazemi, DM; Cochran, AR; Kelly, JF; Cornelius, JB; Belk, C	Health Education Journal	2014	wos	0.940074	10
20	Health and Human Mobility	map, street, neighborhood, urban, walk, audit, built, sale, resid, agreement, happi, crowdsourc, hookah, los, imag	obesity	The Association Of Urban Greenness And Walking Behavior Using Google Street View And Deep Learning Techniques To Estimate Residents Exposure To Urban Greenness	many studies have established that urban greenness is associated with better health outcomes. yet most studies assess urban greenness with overhead-view measures, such as park area or tree count, which often differs from the amount of greenness perceived by a person at eye-level on the ground. furthermore, those studies are often criticized for the limitation of residential self-selection bias. i…	urban greenness; eye-level greenness; street greenness; physical activity; walking	Lu, Y	International Journal Of Environmental Research And Public Health	2018	wos	0.988889	1
21	Digital Campaign in Targeted Populations	youth, advertis, rural, hispan, adolesc, percent, young, homeless, campaign, urban, digit, women, black, cultur, underserv	hiv	Development Of The Place Based Adelante Social Marketing Campaign For Prevention Of Substance Use Sexual Risk And Violence Among Latino Immigrant Youth	immigrant latino youth represent a high-risk subgroup that should be targeted with health promotion efforts. however, there are considerable barriers to engagement in health-related programming. little is known about the engagement possibilities of social marketing campaigns and digital strategies for traditionally 'hard-to-reach' immigrants, underscoring the importance of testing these technique…	NA	Andrade, EL; Evans, WD; Barrett, ND; Cleary, SD; Edberg, MC; Alvayero, RD; Kierstead, EC; Beltran, A	Health Education Research	2018	wos	0.825206	30
22	Health Behavior Guidelines	behaviour, guidelin, usag, practition, programm, ethic, sedentari, men, websit, gps, ict, screen, kingdom, citat, geosoci	cancer	My Activity Coach Using Video Coaching To Assist A Web Based Computer Tailored Physical Activity Intervention A Randomised Controlled Trial Protocol	background: there is a need for effective population-based physical activity interventions. the internet provides a good platform to deliver physical activity interventions and reach large numbers of people at low cost. personalised advice in web-based physical activity interventions has shown to improve engagement and behavioural outcomes, though it is unclear if the effectiveness of such interv…	Physical activity; Intervention; Behaviour change; Web-based; Internet; Video calling; Skype; Coaching	Alley, S; Jennings, C; Plotnikoff, RC; Vandelanotte, C	Bmc Public Health	2014	wos	0.936036	4
23	Health Marketing and Social Media	video, youtub, market, brand, product, girl, adolesc, tobacco, industri, consum, compani, ecigarett, boy, cigarett, surgeri	alcohol	Misleading Claims About Tobacco Products In Youtube Videos Experimental Effects Of Misinformation On Unhealthy Attitudes	background: recent content analyses of youtube postings reveal a proliferation of user generated videos with misleading statements about the health consequences of various types of nontraditional tobacco use (eg, electronic cigarettes; e-cigarettes). objective: this research was aimed at obtaining evidence about the potential effects of youtube postings about tobacco products on viewers' attitude…	health communication; tobacco	Albarracin, D; Romer, D; Jones, C; Jamieson, KH; Jamieson, P	Journal Of Medical Internet Research	2018	wos	0.888129	19
24	Surveillance and Twitter	tweet, twitter, surveil, post, sentiment, ili, influenza, outbreak, detect, drug, opinion, mention, retweet, marijuana, pandem	influenza	The Reliability Of Tweets As A Supplementary Method Of Seasonal Influenza Surveillance	background:existing influenza surveillance in the united states is focused on the collection of data from sentinel physicians and hospitals; however, the compilation and distribution of reports are usually delayed by up to 2 weeks. with the popularity of social media growing, the internet is a source for syndromic surveillance due to the availability of large amounts of data. in this study, tweet…	Internet;Twitter;influenza;infodemiology;infoveillance;syndromic surveillance;tweets	Aslam,Anoshé A	Journal Of Medical Internet Research	2014	PubMed	0.991266	1
25	eHealth-Miscellaneous	ehealth, phase, eat, referr, client, mhealth, telemedicin, uncertainti, copd, reward, plhiv, emot, evd, static, compet	cancer	Ehealth Research From The User S Perspective	the application of information technology (it) to issues of healthcare delivery has had a long and tortuous history in the united states. within the field of ehealth, vanguard applications of advanced computing techniques, such as applications in artificial intelligence or expert systems, have languished in spite of a track record of scholarly publication and decisional accuracy. the problem is o…	NA	Hesse, BW; Shneiderman, B	American Journal Of Preventive Medicine	2007	wos	0.972107	2
